# Supplementary material for: Impact of Coronary Function Testing on Symptoms and Quality of Life in Patients with Coronary Microvascular Dysfunction: Meta-Analysis of Randomised Controlled Trials
Source: J Clin Med. 2025 Nov 28;14(23):8461. doi: 10.3390/jcm14238461 (PMC12692959; doi:10.3390/jcm14238461)
Supplement: Supplementary file 1 [file jcm-14-08461-s001.zip]

Archive with 1 entries (1 files):
- jcm-3999680-supplementary.pdf
